# Supplementary material for: Development and Immunogenicity Assessment of a Multi-Epitope Antigen Against Zika Virus: An In Silico and In Vivo Approach
Source: Vaccines (Basel). 2025 Dec 26;14(1):31. doi: 10.3390/vaccines14010031 (PMC12846674; doi:10.3390/vaccines14010031)
Supplement: Supplementary file 1 [file vaccines-14-00031-s001.zip]

Archive with 1 entries (1 files):
- vaccines-4066256-supplementary.pdf
